# Supplementary material for: Efficacy of dialectical behavior therapy for adolescent self-harm and suicidal ideation: a systematic review and meta-analysis
Source: Psychol Med. 2021 Apr 20;51(7):1057–67. doi: 10.1017/S0033291721001355 (PMC8188531; doi:10.1017/S0033291721001355)
Supplement: Supplementary file 1 [file S0033291721001355sup.zip]

Archive with 2 entries (2 files):
- S0033291721001355sup001.docx
- S0033291721001355sup002.docx
